# Supplementary material for: NADH inhibition of SIRT1 links energy state to transcription during time-restricted feeding
Source: Nat Metab. 2021 Dec 13;3(12):1621–32. doi: 10.1038/s42255-021-00498-1 (PMC8688143; doi:10.1038/s42255-021-00498-1)
Supplement: Supplementary file 2 — Nutrient composition of regular and CR diets. [file 42255_2021_498_MOESM2_ESM.xlsx]

## Sheet: Sheet1
Supplementary Table 1. Nutrient composition of regular and CR diets
	Reg diet (control) (10 pellets per 12 hours)	CR diet (40% DR) (6 pellets per 12 hours)	Units
Alanine	3.2	5.3	g/kg
arginine	4.4	7.4	g/kg
aspartic acid	7.7	12.9	g/kg
cystine	2.1	3.6	g/kg
glutamic acid	24.5	41	g/kg
glycine	2.9	4.9	g/kg
histidine	3.3	5.5	g/kg
isoleucine	6.6	11.1	g/kg
leucine	10	16.8	g/kg
lysine	8.9	15	g/kg
methionine	3.1	5.1	g/kg
phenylalanine	5.4	9	g/kg
proline	12.4	20.7	g/kg
serine	6.9	11.5	g/kg
threonine	5.3	8.8	g/kg
tryptophan	1.3	2.3	g/kg
tyrosine	6.9	11.5	g/kg
valine	7.8	13.1	g/kg
monosaccharides	251	220	g/kg
disaccharide	146	244	g/kg
polysaccharides	269	78.1	g/kg
c18:2 linoleic	20	33.6	g/kg
c18:3 linolenic	2.7	4.5	g/kg
calcium	8.4	10.9	g/kg
chloride	1.5	2.6	g/kg
copper	5.9	9.9	mg/kg
chromium	1	1.6	mg/kg
fluoride	1	1.6	mg/kg
iodine	0.2	0.34	mg/kg
iron	36.2	60.3	mg/kg
magnesium	0.81	1	mg/kg
manganese	10.4	17.3	mg/kg
phosphorus	2.8	4.7	mg/kg
potassium	3.6	5.9	mg/kg
selenium	0.16	0.27	mg/kg
sodium	1213	1802	mg/kg
sulfur	296	496	mg/kg
zinc	34.8	58.3	mg/kg
ascorbic acid	0	0	mg/kg
biotin	0.2	0.33	mg/kg
choline	1010	1705	mg/kg
folic cid	2	3.3	mg/kg
niacin	29.5	49.5	mg/kg
pantothenic acid	14.4	24.2	mg/kg
pyridoxine	5.7	9.6	mg/kg
riboflavin	5.9	9.9	mg/kg
thiamin	5.9	9.9	mg/kg
vitamin a	4028	6760	IU/kg
vitamin b12	25	41	mcg/kg
vitamin d3	983	1649	IU/kg
vitamin e	78.5	132	IU/kg
vitamin k1	0.81	1.4	mg/kg
total saturated FAT	6.2	10.3	g/kg
total monounsaturated FAT	9	15	g/kg
total polyunsaturated FAT	22.7	38	g/kg
ingredients:	corn syrup solids, dextrose, corn starch, casein, sucrose, soybean oil, cellulose, mineral mix, vitamin mix, calcium silicate, magnesium stearate, choline bitartrate, l-cystine	casein, dextrose, sucrose, corn syrup solids, soybean oil, mineral mix, cellulose, vitamin mix, corn starch, calcium silicate, magnesium stearate, choline bitrartrate, l-cystine
