# Supplementary material for: NADH inhibition of SIRT1 links energy state to transcription during time-restricted feeding
Source: Nat Metab. 2021 Dec 13;3(12):1621–32. doi: 10.1038/s42255-021-00498-1 (PMC8688143; doi:10.1038/s42255-021-00498-1)
Supplement: Supplementary file 3 — LC–MS of amino acids in TRF-CR and LbNOX livers. [file 42255_2021_498_MOESM3_ESM.xlsx]

## Sheet: Sheet1
Supplementary Table 2. LC-MS of amino acids in TRF-CR and LbNOX livers
	Discovery?	P value	Mean of TRF-CR	Mean of LbNOXinTRF-CR	Difference	SE of difference	t ratio	df	q value
proline	No	0.181996	0.3875	0.01209	0.3754	0.2595	1.446	9	0.345793
valine	No	0.613694	0.1917	0.08313	0.1086	0.2076	0.5229	9	0.83287
alanine	No	0.79115	0.07671	0.0427	0.03401	0.1247	0.2728	9	0.939491
arginine	No	0.999603	-0.3507	-0.3506	-0.0001402	0.2738	0.0005119	9	0.999603
tryptophan	No	0.899663	0.0213	0.04342	-0.02212	0.1706	0.1297	9	0.949644
leucine / leucine(iso)	No	0.737193	0.1315	0.2038	-0.07231	0.2089	0.3461	9	0.933778
glycine	No	0.854029	-0.1048	-0.01185	-0.09292	0.4907	0.1893	9	0.949644
phenylalanine	No	0.515677	-0.007024	0.1569	-0.1639	0.2423	0.6766	9	0.816489
cysteine	No	0.608714	-0.5407	-0.321	-0.2196	0.4141	0.5303	9	0.83287
tyrosine	No	0.060116	-0.1451	0.1724	-0.3175	0.1477	2.149	9	0.126911
glutaminic acid	No	0.202735	-0.2371	0.1832	-0.4204	0.306	1.374	9	0.350178
lysine	Yes	0.017378	-0.3341	0.2126	-0.5467	0.188	2.908	9	0.041272
asparagine	Yes	0.001396	-0.3487	0.5613	-0.91	0.2002	4.545	9	0.005305
homoserine / theronine	Yes	0.00393	-0.5638	0.3559	-0.9197	0.2391	3.846	9	0.012445
histidine	Yes	0.010698	-0.4402	0.6619	-1.102	0.3436	3.208	9	0.029038
methionine	Yes	0.001235	-0.6986	0.4779	-1.176	0.254	4.631	9	0.005305
glutamine	Yes	<0.000001	-0.687	0.5009	-1.188	0.1017	11.68	9	1.8e-05
aspartic acid	Yes	9e-06	-0.9101	0.4613	-1.371	0.1532	8.953	9	8.5e-05
serine	Yes	0.000765	-0.7161	0.6862	-1.402	0.2819	4.975	9	0.004846
*statistics performed by multiple t tests with BH correction
