# Supplementary material for: NADH inhibition of SIRT1 links energy state to transcription during time-restricted feeding
Source: Nat Metab. 2021 Dec 13;3(12):1621–32. doi: 10.1038/s42255-021-00498-1 (PMC8688143; doi:10.1038/s42255-021-00498-1)
Supplement: Supplementary file 4 — Genes, metabolites and acyl-carnitines requiring SIRT1 for effect of NADH oxidation during TRF-CR. [file 42255_2021_498_MOESM4_ESM.xlsx]

## Sheet: Liver.Genes
CONSENSUS?	GeneID	TRF-CR	LbNOXinTRF-CR	LbNOXinTRF-CR.KO
consensus	Fmo3	8.83178	-1.97828	0.130028
consensus	Sult1e1	6.8855	-3.41415	-0.536992
consensus	Sult3a1	6.06095	-1.11143	1.13047
consensus	Cux2	4.95307	-2.13982	0.0706297
consensus	Slc22a26	4.37767	-1.34726	-0.00840346
consensus	E230001N04Rik	3.57681	-2.17145	0.269755
consensus	1810053B23Rik	3.4019	-0.942217	0.190099
consensus	Plppr1	3.24698	-1.58029	-0.442147
consensus	Cyp17a1	3.0172	-0.89125	0.326461
consensus	A930033H14Rik	2.52594	-0.8872	1.2438
consensus	Akr1b7	2.42421	-1.27693	-0.172769
consensus	Tnnt2	2.29304	-0.590346	0.206247
consensus	Mmp12	2.24203	-1.41628	0.536125
consensus	Cyp2a4	2.22214	-0.55057	0.764328
consensus	9030619P08Rik	2.1768	-0.765769	0.929502
consensus	Cyp2g1	2.08327	-0.624146	0.405484
consensus	Noct	2.07941	-0.920421	0.0773637
consensus	Pde6c	2.03844	-0.320959	0.130379
consensus	AA986860	2.03547	-0.764203	0.355697
consensus	Lrtm1	2.02978	-0.447658	0.279571
consensus	Enho	2.00317	-0.974859	-0.262291
consensus	Nnmt	1.99969	-0.713445	-0.0416349
consensus	Rsph4a	1.98383	-0.986503	0.776722
consensus	Hamp2	1.95037	-1.0344	0.143472
consensus	Cyp2a5	1.90439	-0.486449	0.659164
consensus	Cyp2a21-ps	1.89298	-0.488423	0.662561
consensus	Gm27252	1.88595	-0.669951	-0.0408647
consensus	Nfe2l3	1.86663	-0.536494	0.0284337
consensus	Myom3	1.80166	-0.522726	-0.188743
consensus	Fmo2	1.78765	-1.06763	0.406111
consensus	Cyp2c69	1.77264	-1.02825	0.136369
consensus	Hmgcr	1.7515	-0.198734	0.271138
consensus	Adrb2	1.71126	-0.918078	0.520795
consensus	A930011G23Rik	1.69178	-0.720029	0.241683
consensus	Pgpep1l	1.68353	-0.355635	-0.0574664
consensus	Slc43a1	1.65199	-0.78018	-0.192271
consensus	Srrm4os	1.64087	-0.736946	-0.151994
consensus	Lmod1	1.63992	-1.61859	0.00192006
consensus	Gm44117	1.63684	-0.642136	0.164587
consensus	Lpin1	1.62756	-0.537685	0.0374273
consensus	Atp6v0d2	1.58405	-0.246407	0.147795
consensus	Upp2	1.58019	-0.589893	0.271531
consensus	Ang	1.54888	-0.372301	-0.0452455
consensus	Cyp2c40	1.5337	-0.737402	0.192833
consensus	Sult2a7	1.53228	-0.645635	0.573207
consensus	RP23-143B2.2	1.5205	-1.02111	0.000964737
consensus	Acta2	1.51062	-0.613076	-0.202243
consensus	Gm6135	1.50022	-0.746261	0.677756
consensus	Tpte	1.49878	-0.667438	0.155638
consensus	Slco1a4	1.49116	-0.460229	0.229006
consensus	Zbtb16	1.47939	-0.830761	0.247428
consensus	Ptgds	1.46061	-0.944594	0.21806
consensus	Cpm	1.45236	-0.872749	-0.306457
consensus	Gm45531	1.44531	-0.649568	0.112062
consensus	Gm15787	1.41568	-0.0624187	0.293981
consensus	Lepr	1.40413	-0.455017	-0.0603749
consensus	Got1	1.39957	-0.49018	0.187836
consensus	Gstt3	1.38964	-0.500541	0.0278122
consensus	Gm14405	1.38044	-0.280504	0.0724654
consensus	Gm1980	1.35715	-0.299676	0.0902576
consensus	Mafb	1.35678	-0.464817	0.189952
consensus	Pck1	1.32639	-0.265328	0.499163
consensus	Dbp	1.31803	-0.0632047	0.281388
consensus	Rnase4	1.31147	-0.283234	0.18201
consensus	Prodh	1.30981	-0.45349	-0.0899128
consensus	Tat	1.27991	-0.485729	0.322378
consensus	Tsc22d3	1.27434	-0.479857	0.224368
consensus	Cyp2c37	1.26953	-0.43142	0.0429969
consensus	Gm17080	1.2647	-0.0997308	0.00460735
consensus	Sorbs3	1.26092	-0.409732	0.382515
consensus	Gm11008	1.25462	-0.334814	0.0430011
consensus	Dqx1	1.20458	-0.595805	0.107795
consensus	Hmcn2	1.19172	-0.0239012	0.131764
consensus	Gm14387	1.16565	-0.315308	0.0539037
consensus	Asl	1.15856	-0.422773	-0.0685637
consensus	Setd4	1.1521	-0.51357	-0.00596269
consensus	Cyp2c68	1.15077	-0.550229	0.128594
consensus	Tox	1.14631	-0.267124	0.308489
consensus	Ppl	1.14334	-0.41686	-0.00701814
consensus	Cyp39a1	1.14251	-0.535334	0.168464
consensus	Arl4d	1.13011	-0.411265	0.0338975
consensus	Sds	1.13008	-0.450057	0.0493017
consensus	Ass1	1.11483	-0.388006	0.0792697
consensus	Trim24	1.10986	-0.689149	0.14023
consensus	Gm5424	1.10233	-0.392435	0.0801443
consensus	BC089597	1.09293	-0.541611	0.00199199
consensus	Por	1.08474	-0.628175	-0.03321
consensus	Tef	1.0839	-0.127665	0.383188
consensus	Il6ra	1.08212	-0.23711	0.00547643
consensus	Urad	1.07828	-0.268661	-0.074729
consensus	Ildr2	1.07554	-0.611617	-0.193029
consensus	1700040L02Rik	1.07296	-0.352993	0.342715
consensus	Cbr1	1.0238	-0.542165	0.041555
consensus	Mast3	1.01841	-0.220742	-0.0970187
consensus	Mpv17l	1.00295	-0.232505	-0.0370637
consensus	Gm45308	1.00225	-0.511327	-0.135269
consensus	Klf13	1.00224	-0.22321	0.100863
consensus	Gm6939	0.998684	-0.331877	0.116872
consensus	Oat	0.997049	-0.186806	0.156093
consensus	Bmf	0.990802	-0.0362415	0.271731
consensus	Sult1a1	0.98391	-0.396373	0.0488877
consensus	Cth	0.968505	-0.407673	-0.0619548
consensus	Etnk2	0.96539	-0.211018	0.0316843
consensus	Prlr	0.96311	-0.347845	-0.0110184
consensus	Arhgef26	0.960664	-0.336971	0.448517
consensus	Fdps	0.946264	-0.153683	-0.0749204
consensus	Tk1	0.94078	-0.421908	0.0682882
consensus	Pcsk9	0.936734	-0.273394	0.159081
consensus	Agxt	0.932936	-0.53904	0.0562561
consensus	Adamts7	0.92636	-0.147478	0.0719639
consensus	Gm26908	0.923662	-0.436999	-0.0317524
consensus	Slc22a4	0.921765	-0.269742	-0.0796499
consensus	Gm5864	0.921632	-0.422636	-0.179201
consensus	Gnmt	0.920482	-0.328553	0.0523188
consensus	Cyp2c70	0.91998	-0.473096	0.0115039
consensus	Gm15453	0.919676	-0.239863	-0.053841
consensus	Sult1d1	0.916943	-0.347425	0.20131
consensus	E130012A19Rik	0.915199	-0.366016	0.0230945
consensus	Gm15318	0.913918	-0.187726	0.080777
consensus	Bcl2l11	0.912344	-0.243043	0.103618
consensus	Sall1	0.90492	-0.378909	0.653293
consensus	Gls2	0.904784	-0.381928	-0.0225614
consensus	Yod1	0.887819	-0.522509	-0.134183
consensus	Cps1	0.887607	-0.34767	0.0557328
consensus	Hpd	0.887247	-0.290826	-0.0499597
consensus	Irs2	0.88381	-0.067159	0.0492052
consensus	Scnn1a	0.88353	-0.22742	-0.112507
consensus	Klf1	0.88009	-0.481378	0.221239
consensus	Idi1	0.879382	-0.000751087	0.0764373
consensus	Rbm3	0.87388	-0.387918	0.0338603
consensus	Izumo4	0.871299	-0.568199	0.136223
consensus	Mvk	0.864384	-0.094564	-0.0365358
consensus	Dsg1c	0.858102	-0.302746	0.123968
consensus	Homer2	0.858025	-0.288213	0.144107
consensus	Slc6a12	0.853267	-0.25971	0.206419
consensus	Gm5873	0.841019	-0.169263	-0.0219554
consensus	Acss2	0.838174	-0.14005	0.0412658
consensus	Aldh1l1	0.837513	-0.335324	0.0320832
consensus	Arg1	0.835406	-0.373695	0.0439848
consensus	Slc38a2	0.832303	-0.307968	0.0662793
consensus	Cyp2c38	0.83017	-0.165813	0.187287
consensus	Klf15	0.824602	-0.302947	-0.0403156
consensus	Gstp3	0.822636	-0.361089	-0.128452
consensus	Gm16573	0.813561	-0.483706	-0.111677
consensus	Acy1	0.811246	-0.234521	0.0809321
consensus	Fes	0.809559	-0.354004	-0.0698113
consensus	Pitpnc1	0.807813	-0.206017	0.0922265
consensus	Brca1	0.806934	-0.519863	0.391456
consensus	Sqle	0.806425	-0.00348939	0.0134114
consensus	Sorl1	0.804176	-0.0570654	0.542781
consensus	Pah	0.79759	-0.282471	0.17906
consensus	Cpsf4l	0.791837	-0.24549	0.116608
consensus	BC024139	0.790508	-0.293751	0.199783
consensus	Ahcy	0.787399	-0.370828	-0.0361809
consensus	Gm4737	0.782634	-0.369012	-0.0400041
consensus	Slc1a2	0.780606	-0.0440085	0.38001
consensus	Nrn1	0.779109	-0.37624	0.00631875
consensus	Tgm1	0.778773	-0.239851	-0.0213471
consensus	Ppargc1b	0.772147	-0.173171	0.0625105
consensus	Pmvk	0.765371	-0.289538	-0.00975763
consensus	Rdh9	0.762773	-0.232053	0.354956
consensus	Gpt	0.760855	-0.286379	0.0675672
consensus	Gm44421	0.760733	-0.330067	0.191612
consensus	Slc25a48	0.759561	-0.336011	0.0672265
consensus	Cyp3a59	0.756504	-0.493094	0.231924
consensus	Mat1a	0.752108	-0.343275	-0.0382626
consensus	Tbc1d8	0.745647	-0.417543	0.481847
consensus	Fkbp5	0.742711	-0.818271	0.0954825
consensus	Ces1b	0.740896	-0.447666	0.041636
consensus	Slc16a10	0.73482	-0.175584	0.484695
consensus	Zfp385b	0.724284	-0.263962	0.50264
consensus	Cers6	0.714308	-0.444989	0.0409444
consensus	Inca1	0.713579	-0.282398	-0.0318125
consensus	Slc10a1	0.708108	-0.0522722	0.039096
consensus	Papss2	0.705446	-0.293141	0.189791
consensus	Gpld1	0.704662	-0.265687	-0.0177517
consensus	N4bp2l1	0.698198	-0.216688	0.360449
consensus	Tmem185a	0.69809	-0.450933	-0.00314125
consensus	Slc7a2	0.697371	-0.0479728	0.37056
consensus	Zfp820	0.695316	-0.249726	0.0417962
consensus	Vasn	0.694009	-0.230817	0.0480294
consensus	Gne	0.69209	-0.202306	0.198494
consensus	Mknk2	0.687303	-0.0393318	0.343105
consensus	Ank3	0.68106	-0.287158	0.214575
consensus	Serpina6	0.677244	-0.068667	0.251554
consensus	Zfp275	0.675493	-0.260616	-0.113501
consensus	Pla1a	0.673966	-0.255101	0.0953602
consensus	Acnat2	0.669834	-0.564442	0.328718
consensus	Ggt6	0.6639	-0.357057	-0.103197
consensus	Gm9826	0.66279	-0.316643	-0.0131952
consensus	Dhcr7	0.660245	-0.0280526	0.0157502
consensus	Cyp2c54	0.656649	-0.0812963	0.0109688
consensus	Emp2	0.656385	-0.399284	-0.198309
consensus	Akr1d1	0.654718	-0.193656	0.055514
consensus	As3mt	0.648696	-0.327026	-0.0208489
consensus	St3gal5	0.643039	-0.390739	0.487943
consensus	Slc15a4	0.641835	-0.263589	0.104882
consensus	Tmprss2	0.639364	-0.34224	0.105261
consensus	Slc29a1	0.638565	-0.235107	0.0930417
consensus	Cdo1	0.635257	-0.275696	0.0733481
consensus	Brca2	0.631463	-0.232096	0.252401
consensus	Ccl9	0.630617	-0.380337	0.0299265
consensus	Sdc4	0.630243	-0.216399	0.0528944
consensus	Aass	0.629861	-0.334908	0.133709
consensus	Fam134b	0.627635	-0.316183	-0.03923
consensus	Zfp968	0.623888	-0.151886	0.0423584
consensus	Adssl1	0.619669	-0.266472	-0.0433349
consensus	Ttc38	0.617801	-0.356761	0.0101502
consensus	Agt	0.616393	-0.187041	-0.00771792
consensus	Ces1c	0.610762	-0.328959	0.0326146
consensus	Spc24	0.606753	-0.30559	0.228514
consensus	Haus7	0.603253	-0.164622	0.00794024
consensus	RP23-8D10.1	0.595318	-0.272924	0.0484882
consensus	Ahsg	0.594583	-0.109656	0.0356631
consensus	Selenbp1	0.592767	-0.219532	0.0340935
consensus	Enpp1	0.591273	-0.223435	0.116772
consensus	Scarf1	0.590598	-0.293238	0.306364
consensus	Afmid	0.590416	-0.343828	-0.0810145
consensus	Sfxn2	0.590171	-0.241662	-0.0621251
consensus	Efcab2	0.585497	-0.410227	-0.0901325
consensus	Ngef	0.584969	-0.0993984	0.299941
consensus	Tle1	0.58475	-0.168945	0.333052
consensus	Ppargc1a	0.577841	-0.115434	0.458174
consensus	Cdip1	0.575073	-0.12548	0.000768466
consensus	Ogfrl1	0.57283	-0.341219	-0.00713266
consensus	Efhd2	0.572408	-0.254623	0.0500468
consensus	Zfp281	0.562115	-0.241933	0.0879535
consensus	Bcat2	0.552366	-0.236483	-0.0275496
consensus	Mapre2	0.551043	-0.275427	0.110048
consensus	Mmab	0.546813	-0.0199765	0.0987716
consensus	Gstm7	0.545031	-0.243657	-0.108754
consensus	Them4	0.544656	-0.156328	0.369027
consensus	Mpv17l2	0.543091	-0.316889	-0.0814844
consensus	Fah	0.542367	-0.149806	0.0233256
consensus	Gm17936	0.535019	-0.183956	-0.0623443
consensus	2010111I01Rik	0.534441	-0.152081	0.0227123
consensus	Slc25a15	0.531363	-0.246272	0.150676
consensus	Miip	0.530917	-0.237441	0.0144317
consensus	Gcat	0.526599	-0.285394	-0.0835441
consensus	Ap3m1	0.522525	-0.00236762	0.523358
consensus	Mepce	0.521146	-0.168197	0.199659
consensus	Rbms1	0.520788	-0.147225	0.129796
consensus	Cnn3	0.519475	-0.23479	-0.0576833
consensus	Paox	0.515617	-0.193202	0.0446792
consensus	Aldh4a1	0.514337	-0.182928	0.00944825
consensus	Pbx1	0.511812	-0.0939421	0.057598
consensus	RP23-403G9.8	0.510053	-0.367501	-0.169054
consensus	Hgd	0.509625	-0.156771	0.0782368
consensus	Fbxo31	0.508263	-0.150553	0.226401
consensus	Nfkbiz	0.508168	-0.143396	0.238863
consensus	Ndrg2	0.506964	-0.209553	-0.00481943
consensus	Tagap1	0.506907	-0.120576	0.147014
consensus	Hspb8	0.503196	-0.186863	-0.00142986
consensus	Ppat	0.502301	-0.126406	0.157994
consensus	Pde4c	0.501076	-0.0539305	0.0415625
consensus	Lpp	0.49678	-0.137589	0.063205
consensus	Kmt2e	0.495862	-0.0810644	0.0281535
consensus	Cry2	0.495281	-0.0204559	0.0641577
consensus	Naglu	0.494829	-0.170812	0.0917629
consensus	Crebbp	0.489115	-0.106792	0.026266
consensus	Cdk20	0.488973	-0.167989	-0.0248149
consensus	Slc19a2	0.486176	-0.104019	0.233229
consensus	Fn1	0.485642	-0.073081	0.0500927
consensus	Slc2a9	0.485156	-0.100778	0.113341
consensus	Gm19680	0.483247	-0.20878	0.0179115
consensus	Leng1	0.482787	-0.182286	0.238053
consensus	Fmo1	0.480138	-0.24889	0.073058
consensus	Smoc1	0.479361	-0.126078	0.0329517
consensus	Igf1	0.476075	-0.144833	-0.00577747
consensus	Rsrp1	0.474376	-0.0413126	0.307154
consensus	Zfp950	0.462166	-0.110867	0.226822
consensus	Scarb1	0.460975	-0.234514	-0.104354
consensus	Kcnn2	0.460519	-0.129592	0.164007
consensus	Gm4756	0.459221	-0.0094481	0.00230508
consensus	Haao	0.452886	-0.115226	0.00962843
consensus	Slc35e2	0.44864	-0.0767266	0.331985
consensus	Ldb1	0.448389	-0.259316	-0.0436174
consensus	Nr1d2	0.443346	-0.0289036	0.140849
consensus	Gckr	0.435754	-0.0750678	-0.0140865
consensus	Gsdmd	0.435427	-0.135855	0.00855237
consensus	Rbm4b	0.434059	-0.0510772	0.0796532
consensus	Kng2	0.429984	-0.194757	-0.0929276
consensus	Faap100	0.429552	-0.112834	0.0688006
consensus	Sdc2	0.427444	-0.180269	-0.0188291
consensus	Srsf2	0.424675	-0.14362	-0.00512915
consensus	Pipox	0.424555	-0.0916683	-0.00752355
consensus	Nop56	0.424164	-0.154607	-0.0164697
consensus	D1Ertd622e	0.423953	-0.237123	0.169448
consensus	Naga	0.421184	-0.196416	0.0820205
consensus	Cyp27a1	0.419929	-0.152048	0.0757607
consensus	Slc38a4	0.419006	-0.068757	0.217393
consensus	Ivd	0.416799	-0.199153	0.0384731
consensus	Anxa6	0.415274	-0.140218	-0.0327332
consensus	Megf9	0.414322	-0.137593	0.0306204
consensus	Hoga1	0.411802	-0.0585156	0.0689868
consensus	Serpinc1	0.405505	-0.111033	-0.0381055
consensus	Nfia	0.405441	-0.0843821	0.00719411
consensus	4930581F22Rik	0.40535	-0.0074957	0.202289
consensus	Upb1	0.404982	-0.0992761	0.0673049
consensus	Tmem41b	0.403443	-0.0561817	0.0125732
consensus	Txnrd3	0.395971	-0.115854	-0.0413793
consensus	Gm5835	0.395857	-0.208774	-0.0423919
consensus	Itih2	0.395061	-0.0884346	-0.0355203
consensus	Nr1i2	0.393757	-0.130364	0.060004
consensus	Uhrf1bp1l	0.392691	-0.134342	0.0195747
consensus	Ahr	0.391884	-0.0254664	0.293462
consensus	B4galnt1	0.391794	-0.105701	0.0848405
consensus	Sytl1	0.385519	-0.251711	-0.124238
consensus	Sfxn1	0.384662	-0.189969	0.00486518
consensus	Onecut2	0.37911	-0.00141112	0.226208
consensus	Gm16536	0.378935	-0.0328011	0.0969515
consensus	Slc2a2	0.378805	-0.0268276	0.25162
consensus	Dcaf6	0.37761	-0.0571549	0.13332
consensus	Zfp467	0.371564	-0.0430096	0.153293
consensus	Zranb1	0.370339	-0.200591	0.0150177
consensus	St3gal4	0.36491	-0.0586876	0.0163758
consensus	Slc47a1	0.364669	-0.110256	0.0593101
consensus	Proz	0.363178	-0.0221914	-0.00311305
consensus	Atp1a1	0.362754	-0.0433625	0.055017
consensus	Cyp2d22	0.354729	-0.0405527	0.105127
consensus	F12	0.35183	-0.116723	-0.00376857
consensus	Jade1	0.347938	-0.00731968	0.0545004
consensus	Pglyrp2	0.341725	-0.0590914	-0.0076767
consensus	Mcoln1	0.340185	-0.0639936	0.0134747
consensus	Hgsnat	0.333182	-0.240122	-0.0546492
consensus	Tecr	0.301061	-0.000891489	0.0538648
consensus	Oxa1l	0.297708	-0.0457931	-0.0013741
consensus	Lypla2	0.292597	-0.145952	-0.0564034
consensus	Habp2	0.289929	-0.0586025	-0.0187811
consensus	Pabpc4	0.28919	-0.153149	-0.0342522
consensus	Acin1	0.287877	-0.115559	0.0362687
consensus	Cyp4f13	0.284051	-0.112971	0.0266134
consensus	Pnpla2	0.283694	-0.00728397	0.013113
consensus	Dgat2	0.274648	-0.180903	0.125875
consensus	Farsa	0.27135	-0.0553326	0.0390566
consensus	Anapc5	0.255273	-0.15874	0.0152637
consensus	Selenot	-0.18459	0.0983715	-0.0513401
consensus	Adss	-0.189617	0.0791403	-0.0145932
consensus	Copb2	-0.212401	0.076373	-0.0786734
consensus	Mttp	-0.223509	0.129283	0.0449934
consensus	Rab1a	-0.2355	0.0611499	-0.112885
consensus	Rraga	-0.242174	0.0342348	-0.136093
consensus	Bmpr1a	-0.258004	0.176642	-0.0920351
consensus	Usp14	-0.26099	0.164012	0.00819286
consensus	Cyp2j5	-0.263218	0.131828	0.0289274
consensus	Acadvl	-0.276714	0.0907087	0.0400904
consensus	44448	-0.287651	0.0927525	-0.251254
consensus	Chmp7	-0.293557	0.116747	-0.0248978
consensus	Atxn10	-0.294451	0.120935	0.00491865
consensus	Copb1	-0.295803	0.0633859	-0.0685093
consensus	Pnpt1	-0.29749	0.193464	-0.13885
consensus	Rorc	-0.297757	0.217945	-0.133843
consensus	Bpnt1	-0.300587	0.0963774	-0.0715964
consensus	Mal2	-0.305077	0.00532192	-0.203159
consensus	Spryd7	-0.306182	0.0994052	-0.0690635
consensus	Rhou	-0.307511	0.109315	-0.0357669
consensus	Mpp5	-0.320265	0.233123	0.0507882
consensus	Habp4	-0.32233	0.143116	-0.055507
consensus	Morf4l2	-0.334128	0.0881949	-0.0411126
consensus	Ak2	-0.334625	0.206604	0.0341492
consensus	Hao1	-0.339485	0.169512	-0.0206437
consensus	Capn2	-0.341707	0.0513994	-0.113189
consensus	Slc39a11	-0.34337	0.209799	-0.100848
consensus	Oplah	-0.345319	0.141051	-0.0434023
consensus	Saa4	-0.345413	0.239291	-0.00876922
consensus	Rexo2	-0.345859	0.184258	-0.0723458
consensus	Uso1	-0.346072	0.188879	-0.0445475
consensus	Papss1	-0.34721	0.0686515	-0.16459
consensus	Tcta	-0.350567	0.171427	0.00882005
consensus	Parp9	-0.352943	0.149158	-0.0225198
consensus	Gramd3	-0.354307	0.221103	0.0580767
consensus	Hltf	-0.355496	0.160184	-0.026121
consensus	Dars2	-0.360982	0.142676	0.024566
consensus	Tmem33	-0.362882	0.0586776	-0.066619
consensus	Wsb2	-0.371324	0.150174	-0.0689552
consensus	Tdrd7	-0.372611	0.132607	-0.0384337
consensus	Mtap	-0.374454	0.214576	-0.0595072
consensus	Klhl22	-0.379175	0.178316	0.0141608
consensus	Adap2	-0.379809	0.07967	-0.134304
consensus	Gm12696	-0.38518	0.135036	-0.0826456
consensus	Usp38	-0.386253	0.12126	0.000481644
consensus	Irgm1	-0.386756	0.389893	0.098726
consensus	Hadha	-0.387181	0.246476	0.0402139
consensus	Ankrd46	-0.393986	0.0801572	-0.000388307
consensus	Vmp1	-0.394367	0.0334122	0.00436915
consensus	Pex1	-0.395673	0.174108	0.0130287
consensus	Phkb	-0.398751	0.186944	-0.104531
consensus	Daglb	-0.40877	0.177807	-0.0410993
consensus	Insc	-0.411983	0.170903	-0.56974
consensus	Fam124a	-0.415734	0.257486	-0.0983555
consensus	Srxn1	-0.416151	0.234477	-0.00367902
consensus	C4bp	-0.417865	0.200918	-0.0606223
consensus	Dennd1b	-0.418395	0.149629	-0.0382047
consensus	Ascc3	-0.424585	0.121709	-0.0139605
consensus	Bcar1	-0.427108	0.341534	-0.0400402
consensus	Tubb4b-ps2	-0.429142	0.245303	-0.0918614
consensus	Dtx3l	-0.429182	0.300679	0.126711
consensus	Gm7329	-0.430071	0.445031	-0.0118535
consensus	Pdss2	-0.434486	0.273657	-0.0660268
consensus	A230046K03Rik	-0.435337	0.276938	0.0658868
consensus	Rnf135	-0.437201	0.27896	0.0732908
consensus	Scp2	-0.438599	0.197682	-0.0745823
consensus	Rangap1	-0.443834	0.327749	0.030513
consensus	Arl6ip1	-0.446615	0.348468	0.114444
consensus	Rnf11	-0.448379	0.0998488	0.00678223
consensus	Gpd1	-0.449498	0.386701	-0.0810884
consensus	Acsl1	-0.449627	0.095572	-0.0122577
consensus	Rpe	-0.451147	0.206764	-0.0382462
consensus	Cfh	-0.45345	0.129001	-0.0274132
consensus	Trim2	-0.456451	0.0167785	-0.246512
consensus	Cmtm6	-0.465291	0.0960736	-0.0439171
consensus	Bri3bp	-0.468536	0.22104	0.0211148
consensus	Inip	-0.469697	0.188868	-0.0293762
consensus	Ugt2b37	-0.470732	0.0869969	0.0409843
consensus	Rtn4ip1	-0.471194	0.148761	0.00875231
consensus	4931406C07Rik	-0.474602	0.259475	-0.042455
consensus	Irf7	-0.47493	0.265033	0.073823
consensus	Ldhd	-0.475937	0.325066	0.00902151
consensus	Tysnd1	-0.480979	0.242809	-0.0559437
consensus	Vps41	-0.48715	0.333822	-0.00289167
consensus	44263	-0.490269	0.203594	0.00426398
consensus	Cyp4v3	-0.491132	0.26629	0.090285
consensus	Mad2l1bp	-0.491568	0.526915	0.153022
consensus	Acot8	-0.492235	0.186757	0.0857216
consensus	Comt	-0.493244	0.422001	-0.11066
consensus	Rhoc	-0.496877	0.0419554	-0.0731815
consensus	Chpt1	-0.505407	0.211045	0.0559795
consensus	2610301B20Rik	-0.505429	0.430247	0.0527016
consensus	Tdrp	-0.506069	0.276282	0.0615334
consensus	Cyp2d40	-0.50738	0.238663	-0.0947362
consensus	Hmgcs2	-0.512564	0.346174	0.0671685
consensus	Stat5a	-0.512827	0.245086	0.0117344
consensus	Cmas	-0.513095	0.149242	0.0256613
consensus	Tfpi2	-0.515485	0.147632	0.0249903
consensus	Fez2	-0.516361	0.196215	-0.0968055
consensus	Mapre3	-0.518961	0.395167	0.00998655
consensus	Hadhb	-0.520523	0.218325	0.0895612
consensus	C9	-0.52586	0.176261	0.00757087
consensus	Arl8a	-0.525881	0.268195	0.00599589
consensus	Gm10819	-0.526122	0.247592	0.0282725
consensus	Hspa4l	-0.527183	0.109323	-0.0226009
consensus	Wrnip1	-0.529944	0.00228879	-0.0621575
consensus	Rtfdc1	-0.533322	0.180436	-0.0360207
consensus	5031439G07Rik	-0.537358	0.274558	0.123585
consensus	Cpt2	-0.547327	0.232699	0.110617
consensus	Cldn1	-0.548338	0.148999	-0.248529
consensus	Elmod3	-0.55442	0.295119	0.00405453
consensus	Acsf2	-0.555175	0.498922	0.15412
consensus	Xk	-0.558636	0.384766	-0.230869
consensus	Tmem263	-0.559385	0.0663475	-0.0324469
consensus	Ugt3a1	-0.562762	0.311754	0.0803438
consensus	Mdfic	-0.562882	0.0763921	0.035804
consensus	Olfm3	-0.564112	0.0595186	-0.0274321
consensus	Bet1	-0.564361	0.0506801	-0.0275359
consensus	Gm13233	-0.567142	0.291784	-0.062641
consensus	Gm13244	-0.570237	0.305191	-0.0502016
consensus	Tap1	-0.572702	0.538231	-0.0416944
consensus	Gas6	-0.574649	0.25079	-0.225186
consensus	Sugct	-0.577262	0.255106	-0.0874447
consensus	Abhd6	-0.58429	0.360886	0.00427346
consensus	Gm13910	-0.590072	0.273354	0.101458
consensus	Tmem64	-0.592977	0.108982	0.0217442
consensus	Ttc3	-0.594476	0.227632	0.053147
consensus	S1pr2	-0.595356	0.247944	-0.0702245
consensus	Ttc30b	-0.608453	0.253106	0.12247
consensus	Ldha	-0.611484	0.171783	-0.140633
consensus	Igsf11	-0.613518	0.442517	0.1846
consensus	Rmdn3	-0.61542	0.380304	-0.0204114
consensus	Tmem125	-0.621507	0.146594	-0.084127
consensus	Hsd17b4	-0.621738	0.177342	-0.0133528
consensus	Hsd17b12	-0.621974	0.225067	-0.0822861
consensus	Galnt10	-0.623222	0.260387	-0.299885
consensus	Ces1e	-0.624412	0.154048	-0.0224044
consensus	Slc27a2	-0.624959	0.256112	0.089357
consensus	Bdh1	-0.625573	0.361253	0.143807
consensus	Gm9824	-0.626101	0.373254	0.0412304
consensus	Inhbc	-0.631086	0.312826	0.0459529
consensus	Ppara	-0.632554	0.329105	0.128016
consensus	Fads2	-0.637203	0.565081	0.17683
consensus	Ephx2	-0.644375	0.275299	-0.0709002
consensus	Lgals3bp	-0.644766	0.384122	0.0444288
consensus	Miga2	-0.645178	0.32649	-0.0505228
consensus	Gm5540	-0.650156	0.457719	0.121693
consensus	Cmpk2	-0.651538	0.417366	-0.072779
consensus	Col14a1	-0.655761	0.128392	-0.00345836
consensus	Id2	-0.669093	0.187217	-0.0576137
consensus	Aox3	-0.670589	0.452335	0.205187
consensus	Cox19	-0.671884	0.235304	-0.0830521
consensus	Fas	-0.673013	0.191298	-0.0486365
consensus	Crat	-0.67711	0.259673	-0.0429195
consensus	Tusc3	-0.677777	0.00745001	-0.0210531
consensus	Ces2e	-0.678002	0.17856	-0.177436
consensus	Lonp2	-0.692317	0.319354	0.0495564
consensus	Ap3s1	-0.692496	0.213765	-0.00545689
consensus	Ces1f	-0.69266	0.268069	-0.10141
consensus	Sh3bgrl2	-0.695124	0.289873	0.1211
consensus	Insig2	-0.695706	0.0803856	-0.0270909
consensus	Tnfaip8l1	-0.701038	0.35721	0.0116658
consensus	Slc25a20	-0.701618	0.291766	0.138134
consensus	Nudt7	-0.70512	0.635481	-0.162531
consensus	Ifngr2	-0.708002	0.181209	-0.0117572
consensus	Adck5	-0.719718	0.220155	-0.0821017
consensus	Fam49a	-0.723444	0.484997	-0.166849
consensus	Mpp1	-0.733851	0.385159	0.0791424
consensus	Mthfr	-0.744149	0.0591982	-0.229111
consensus	Pla2g6	-0.74738	0.290753	0.00181655
consensus	Vwa8	-0.748476	0.436066	0.188527
consensus	Aldh1a7	-0.749444	0.370276	0.00924986
consensus	Nrp1	-0.750586	0.372502	-0.0923979
consensus	Mgll	-0.753447	0.388194	0.0814022
consensus	Nck2	-0.755546	0.347288	0.00551678
consensus	Capn1	-0.75818	0.400525	0.0312123
consensus	Traf3	-0.764745	0.381743	0.00676766
consensus	Acox1	-0.765714	0.329614	0.0932596
consensus	Ociad2	-0.773267	0.46828	-0.125072
consensus	Fam110a	-0.77607	0.210663	0.0849573
consensus	Mppe1	-0.781325	0.142502	-0.15403
consensus	Retsat	-0.783101	0.264741	-0.221579
consensus	Lrrc39	-0.785288	0.120464	-0.226932
consensus	Tubb2b	-0.790082	0.55111	-0.612319
consensus	Elovl5	-0.7932	0.347905	-0.178731
consensus	Sel1l3	-0.793356	0.373435	0.178271
consensus	Tgoln1	-0.794727	0.257094	0.0833917
consensus	Ifi211	-0.810918	0.523316	0.152429
consensus	Gm11814	-0.81494	0.236893	-0.164591
consensus	Creb3l3	-0.815695	0.448382	0.195281
consensus	Klhdc8a	-0.816605	0.184637	-0.618395
consensus	Aox1	-0.817173	0.329123	-0.0967829
consensus	Hspb1	-0.827365	0.0411189	-0.430503
consensus	Abcd3	-0.829452	0.360179	0.0957167
consensus	Tubb2a	-0.833968	0.494874	-0.599538
consensus	Ap3s1-ps1	-0.844108	0.3557	-0.043414
consensus	Aldh1a1	-0.846005	0.490945	-0.0248166
consensus	Rec8	-0.856458	0.706842	-0.860872
consensus	Ermp1	-0.856798	0.303509	0.0394594
consensus	Ap3s1-ps2	-0.86895	0.317986	-0.100372
consensus	Hist1h4i	-0.872368	0.0849951	0.0289978
consensus	Ralgps1	-0.878601	0.577111	-0.0046787
consensus	Casc4	-0.880817	0.272761	-0.0203735
consensus	Raet1d	-0.884004	0.315933	0.0167444
consensus	Kctd17	-0.890571	0.321437	0.07364
consensus	Atp9a	-0.891384	0.431483	-0.0355067
consensus	Klhdc7a	-0.899333	0.787841	-0.0880246
consensus	Il10ra	-0.899473	0.57591	0.233574
consensus	4930402H24Rik	-0.903529	0.365504	-0.115647
consensus	Hsp90aa1	-0.923528	0.185607	-0.0657954
consensus	Gstp-ps	-0.923616	0.414876	-0.286537
consensus	Itpka	-0.925907	0.163499	-0.169245
consensus	Pgm3	-0.926726	0.460756	-0.112774
consensus	Gm4482	-0.928929	0.415012	0.186924
consensus	Upp1	-0.937562	0.479525	0.232636
consensus	Ldha-ps2	-0.943894	0.402574	-0.187978
consensus	Pparg	-0.947481	0.594813	0.0717322
consensus	Fam131c	-0.954409	0.45805	-0.237305
consensus	Uck1	-0.959905	0.496119	0.0723637
consensus	Fitm2	-0.960761	0.319204	0.0961731
consensus	Slc16a1	-0.970262	0.222093	-0.309467
consensus	Slc15a5	-0.973912	0.701635	-0.210337
consensus	Gstp2	-0.975741	0.441002	-0.280399
consensus	Gm12346	-0.978891	0.220217	-0.0994775
consensus	Rps6ka1	-0.985347	0.544542	-0.00593812
consensus	Serpinb6b	-0.988328	0.422189	0.0388935
consensus	Gstp1	-0.998003	0.4521	-0.269263
consensus	Cyp2d9	-1.01494	0.793676	-0.231499
consensus	Gm5844	-1.02417	0.290787	-0.0898824
consensus	Gm5987	-1.02446	0.722176	-0.158279
consensus	Clpx	-1.02446	0.0241741	-0.311621
consensus	Igfbp3	-1.02853	0.0458651	-0.04874
consensus	Gm2788	-1.02863	0.358169	0.045549
consensus	1500017E21Rik	-1.04196	0.340615	-0.141498
consensus	Proca1	-1.0424	0.133363	-0.297985
consensus	Fabp2	-1.05213	0.28957	-0.0169027
consensus	Car3	-1.0601	0.680576	-0.0967086
consensus	Cyp46a1	-1.07122	0.233739	-0.289922
consensus	Ces2b	-1.07732	0.396289	0.0559685
consensus	Cyp2d12	-1.09271	0.934188	-0.28218
consensus	Gclc	-1.09756	0.488263	-0.0854531
consensus	Fkbp11	-1.10832	0.645776	0.0212836
consensus	Chek2	-1.1111	0.810382	0.328117
consensus	Fabp1	-1.14091	0.503149	-0.0858289
consensus	Ces2d-ps	-1.14186	0.777117	-0.032484
consensus	Gm45190	-1.1471	0.305677	0.0950227
consensus	Gm5511	-1.14957	0.387767	-0.0536627
consensus	Ephx1	-1.14996	0.520744	0.0955293
consensus	Bok	-1.1511	0.482607	-0.263417
consensus	Apold1	-1.15329	0.217155	-0.787533
consensus	Rnf125	-1.15405	0.361311	-0.536465
consensus	Slc10a2	-1.16289	0.352742	0.0250113
consensus	Paqr9	-1.17049	0.490843	-0.174383
consensus	Hunk	-1.18187	0.681542	-0.0681963
consensus	Impa2	-1.19518	0.2761	0.062764
consensus	Lamb3	-1.19736	0.592325	-0.110106
consensus	6430573F11Rik	-1.21859	0.580967	-0.297143
consensus	Chaf1a	-1.21899	0.856313	0.415514
consensus	Ces2c	-1.21965	0.845531	0.251313
consensus	Sntg2	-1.22001	0.562313	0.0593984
consensus	Sftpd	-1.22319	1.06581	-0.464488
consensus	Serpina12	-1.23702	0.810388	-0.783028
consensus	Inhbe	-1.2483	0.820674	0.0789216
consensus	Gm2996	-1.25311	0.183761	-0.757972
consensus	Gm26684	-1.25875	0.888814	0.270598
consensus	RP23-279O5.4	-1.26508	0.914616	-0.0127451
consensus	Gm31748	-1.27165	0.98991	-0.355796
consensus	Gm37847	-1.27165	0.98991	-0.355796
consensus	Pex13-ps	-1.2768	0.40041	-0.0851139
consensus	Slc17a8	-1.27859	0.557182	-0.170165
consensus	Gm12551	-1.2932	0.53858	0.100585
consensus	Acaa1a	-1.30008	0.468312	0.184291
consensus	Mup3	-1.30206	0.764194	-0.173068
consensus	Gm21286	-1.30988	1.26519	0.263886
consensus	Nrep	-1.3118	0.728308	-0.452831
consensus	Serinc2	-1.31632	0.459967	-0.116388
consensus	Cerkl	-1.33232	0.989145	0.124158
consensus	Unc119	-1.33934	0.572816	-0.0416114
consensus	Hist1h1c	-1.33997	0.514192	-0.276675
consensus	Abcg2	-1.34247	0.592932	-0.0456863
consensus	RP23-146A22.3	-1.34911	0.794765	-0.169551
consensus	Aatk	-1.35511	0.56765	0.00616208
consensus	Plin2	-1.36292	0.674558	0.116525
consensus	Paqr7	-1.40612	0.663372	0.244249
consensus	Mup4	-1.40649	0.845657	-0.59454
consensus	Serpina7	-1.40831	0.763998	-0.682139
consensus	Gbp6	-1.40971	1.22324	0.364024
consensus	Crot	-1.41026	0.553548	0.18957
consensus	Rad54b	-1.42505	0.86746	0.401429
consensus	Slc16a13	-1.43428	0.591452	0.227735
consensus	RP23-306P12.3	-1.444	1.60025	0.478352
consensus	Tsc22d1	-1.44618	1.05778	-0.234007
consensus	Mup-ps9	-1.44746	1.32886	0.471392
consensus	Keg1	-1.45466	0.720883	-0.0697815
consensus	Gm43302	-1.45924	1.23726	0.450456
consensus	Mup-ps3	-1.46055	1.18783	0.0665769
consensus	Gbp10	-1.4698	1.53388	0.339611
consensus	Gm45254	-1.51066	0.579005	0.00507918
consensus	Lgals1	-1.51451	0.697484	-0.0842122
consensus	Mup-ps11	-1.51536	1.22465	-0.0219878
consensus	Mup-ps7	-1.53575	1.35082	0.505487
consensus	Mup13	-1.54086	1.16617	0.404467
consensus	Ten1	-1.55643	0.510302	-0.200139
consensus	Hist1h1e	-1.60234	1.14064	-0.353872
consensus	RP24-286J21.7	-1.60313	0.970683	-0.828485
consensus	Krt23	-1.62309	0.489917	0.102642
consensus	RP23-146A22.1	-1.62575	1.02737	0.0247594
consensus	Mup21	-1.62605	0.946105	-0.212199
consensus	Prok1	-1.63385	1.57898	-0.899553
consensus	Mup10	-1.63531	1.20207	0.477017
consensus	Cgref1	-1.64069	1.3115	-0.495639
consensus	Wdr93	-1.6422	1.40203	0.177412
consensus	Cd79b	-1.64222	1.18308	0.532155
consensus	RP24-346O11.2	-1.64238	1.21152	0.488763
consensus	Slc25a30	-1.65607	0.402475	-0.261142
consensus	9130409I23Rik	-1.67555	0.836003	0.316389
consensus	Grhl1	-1.67616	0.212916	-0.190402
consensus	Acaa1b	-1.68643	0.624352	0.168696
consensus	2010003K11Rik	-1.69915	1.20792	0.178932
consensus	Mup14	-1.718	1.28929	0.481723
consensus	Cyp8b1	-1.71808	1.65705	-0.0162893
consensus	Tor3a	-1.71972	0.635305	-0.237833
consensus	Olig1	-1.72508	1.03027	-0.0969554
consensus	Rab30	-1.73532	0.772247	0.09811
consensus	Mup6	-1.74448	1.19642	-0.632258
consensus	Mup5	-1.7472	1.06118	-0.184414
consensus	Mup-ps4	-1.77124	1.40223	-0.31107
consensus	Gm43549	-1.8062	0.930793	-0.413034
consensus	Spsb4	-1.80991	1.10715	0.184388
consensus	Mup2	-1.81659	1.34087	0.491801
consensus	Tlr12	-1.82318	1.06599	0.0625949
consensus	Peg10	-1.83732	0.143311	-1.08375
consensus	Spon2	-1.86545	0.711458	-0.424724
consensus	G0s2	-1.88965	0.353455	-0.23009
consensus	Gpc1	-1.9029	0.95137	0.243875
consensus	Mup-ps17	-1.94373	1.63731	0.448749
consensus	Mup16	-1.96612	1.44508	0.557176
consensus	Mup18	-1.98404	1.48515	0.549159
consensus	Clstn3	-2.00288	0.917718	-0.226458
consensus	Mup-ps22	-2.01775	1.23453	-0.505583
consensus	Fitm1	-2.03295	1.40688	-0.700514
consensus	Hist1h1d	-2.03744	1.55505	-0.0752527
consensus	Dlec1	-2.04922	2.84516	0.51455
consensus	Lad1	-2.08168	1.80738	-0.547186
consensus	Mup9	-2.14019	1.61792	0.571828
consensus	Ly6d	-2.14488	1.49114	0.707594
consensus	Mup7	-2.15296	1.65852	0.575402
consensus	Mup19	-2.1555	1.62722	0.583561
consensus	Rarres1	-2.19511	1.28498	-0.240212
consensus	Mup17	-2.21319	1.64641	0.550624
consensus	Fgf21	-2.23805	1.58739	-0.48731
consensus	Slc6a16	-2.27617	1.14379	0.234622
consensus	Mup11	-2.43379	1.88298	0.532437
consensus	Mup8	-2.44893	1.9072	0.561159
consensus	Vnn1	-2.47022	1.37516	0.169251
consensus	Mup15	-2.50625	1.93893	0.606167
consensus	Chrna2	-2.50644	1.37773	-0.16402
consensus	Mtnr1a	-2.51906	1.13212	0.202182
consensus	Pnldc1	-2.55643	1.64484	0.381358
consensus	Cidec	-2.55774	0.891957	0.0965703
consensus	Mup1	-2.6024	2.03512	0.608936
consensus	Mup12	-2.62576	2.06121	0.633409
consensus	Sema5b	-2.96974	1.23908	-0.003749
consensus	Mup-ps18	-3.09687	2.34036	0.593899
no	Ciart	3.37043	-1.23558	-1.24044
no	Fmr1nb	2.66744	-1.86879	#N/A
no	Per1	2.60568	-0.61652	-0.433042
no	Usp2	2.60456	-0.675541	-0.538041
no	Slc13a2	2.07867	-0.766229	-0.403312
no	Slc2a4	1.9993	-0.919572	-0.76984
no	1700112D23Rik	1.93553	0.208304	-0.493877
no	Slc4a9	1.74399	-0.754441	-0.500559
no	Gm16121	1.73536	-1.12295	#N/A
no	Gm22935	1.72762	-0.188788	-0.117333
no	Sybu	1.61818	-0.606806	-0.445485
no	Cyp26a1	1.52787	-0.577667	-0.589188
no	Gm43314	1.49498	-0.43932	-0.429436
no	Ranbp3l	1.40998	0.0949389	0.914701
no	Grid1	1.26898	-0.545608	-0.595132
no	Clic3	1.25976	-0.310473	-0.303886
no	Srrm4	1.13911	-0.451698	-0.365508
no	BC029214	1.03898	-0.508588	-0.482944
no	Thrsp	0.951872	-0.171215	-0.595513
no	Map2k6	0.937972	-0.159706	-0.470204
no	Tob2	0.93364	-0.181805	-0.0969493
no	Fabp5	0.929269	-0.525862	-0.299866
no	Grem2	0.9265	0.0549711	0.0379182
no	Gm10156	0.924201	-0.31368	-0.175895
no	2410131K14Rik	0.908547	-0.203824	-0.160065
no	Gm8163	0.886182	0.153629	0.0493874
no	A930036K24Rik	0.877203	-0.301083	-0.15453
no	1010001N08Rik	0.86967	-0.362816	-0.215631
no	Acmsd	0.868336	-0.26452	-0.341962
no	Glt1d1	0.86666	-0.162855	-0.189602
no	Lss	0.857487	0.0212118	-0.00299017
no	Zfp969	0.847227	0.00783463	0.0955187
no	Fam47e	0.83224	-0.0845762	-0.739116
no	Gm3571	0.829459	-0.121812	-0.061631
no	Nrbp2	0.81832	-0.365575	-0.234055
no	Zfp967	0.816463	0.0326291	0.0977186
no	Nmral1	0.814228	-0.256911	-0.205759
no	Gm44851	0.80047	0.231326	0.0662263
no	Gm6166	0.799159	-0.475281	-0.348433
no	Ip6k2	0.797484	-0.0585161	-0.116409
no	Sdsl	0.790295	-0.28705	-0.360755
no	Msmo1	0.789736	0.0771889	0.00591839
no	Gm15832	0.788268	-0.114339	-0.102226
no	Fdft1	0.787071	0.0646346	0.0387004
no	Kcnk5	0.75794	0.00718506	0.0297059
no	Pdlim1	0.756654	-0.443228	-0.244686
no	Il1r1	0.739939	0.00428257	-0.14953
no	Avpr1a	0.717027	-0.0846114	-0.147667
no	Tm6sf2	0.713106	-0.350389	-0.181927
no	Prox1os	0.710165	-0.29259	-0.160677
no	Nsdhl	0.705704	0.0629429	0.0274282
no	C3	0.702884	-0.175131	-0.128224
no	Slc37a4	0.685436	-0.179133	-0.157792
no	Gm6781	0.668044	0.121844	-0.0107451
no	Herpud1	0.639073	-0.147798	-0.262076
no	Rdh11	0.635166	-0.0164648	-0.141671
no	Itih3	0.629784	-0.242991	-0.343421
no	Catsper2	0.616191	-0.173386	-0.119713
no	Cyp51	0.599255	0.0987605	0.0467601
no	Abi2	0.585944	0.00447766	0.0057692
no	Tns2	0.585836	-0.0234392	-0.0732181
no	Narf	0.577338	-0.0747968	-0.0574828
no	F7	0.575995	-0.17839	-0.0946331
no	Slc19a1	0.570567	-0.222747	-0.153239
no	Tbc1d10a	0.569629	0.130981	0.14321
no	Fam234b	0.545126	-0.119395	-0.084706
no	Kcnq1ot1	0.542762	0.0876125	0.170195
no	Ttc39b	0.531563	0.0362165	0.160124
no	Aspdh	0.530933	-0.208277	-0.121162
no	Foxo3	0.530224	-0.121549	-0.138577
no	Slc6a13	0.52473	-0.191877	-0.112778
no	Setmar	0.51716	-0.22785	-0.152274
no	Cbx4	0.516702	-0.236016	-0.39916
no	Gulo	0.515712	0.00329566	0.0699006
no	Rnf169	0.512665	0.00689407	0.309935
no	Abcd4	0.481713	-0.102832	-0.140183
no	0610007P14Rik	0.468093	0.00787813	0.0725659
no	Clk1	0.461481	-0.108691	-0.091398
no	Gm28933	0.457254	-0.0875626	-0.078183
no	Yrdc	0.452047	-0.221585	-0.182395
no	Rusc2	0.445878	-0.277979	-0.461467
no	Cbs	0.443952	-0.138804	-0.100609
no	Dazap1	0.42867	-0.0657584	-0.153441
no	Atf4	0.417102	-0.0231214	-0.137915
no	Serpina1d	0.415034	0.00225054	-0.0243341
no	Gramd1c	0.411261	0.00587741	0.140369
no	Serpina1b	0.407213	-0.0358577	-0.0299899
no	Arhgdia	0.405744	0.0383842	0.0296249
no	Foxo1	0.400998	-0.25947	-0.213401
no	Itga7	0.399453	-0.180759	-0.190359
no	Itih4	0.388953	-0.1084	-0.153215
no	Hrg	0.388734	0.0219228	0.0515505
no	Arhgef19	0.380014	-0.113971	-0.226873
no	Crcp	0.375031	-0.158156	-0.157621
no	Fndc4	0.368467	-0.0893416	-0.0484753
no	Puf60	0.36577	-0.118396	-0.10719
no	Clk4	0.365412	-0.182146	-0.119292
no	Gtf3c2	0.359875	0.0333277	-0.0590731
no	Aldh16a1	0.356258	-0.126434	-0.08389
no	Stim2	0.352044	0.0235534	0.0430261
no	Itih1	0.321121	-0.118718	-0.0660543
no	RP23-128C4.4	0.318047	-0.136427	-0.0757518
no	Nfyc	0.313415	0.00996941	0.0473827
no	Ftcd	0.312091	-0.120756	-0.0673084
no	Pcyt2	0.296678	-0.100775	-0.0804674
no	Acat2	0.29314	0.0522759	0.00855641
no	Gm10874	0.281409	0.0962098	-0.070085
no	Tmem248	0.251788	-0.153856	-0.105728
no	Tmem135	-0.204528	-0.00708904	-0.00075371
no	1110008F13Rik	-0.255567	-0.084675	0.0537539
no	Sec23a	-0.266507	0.0019722	0.084728
no	Pnpla8	-0.267176	0.0874604	0.127355
no	Acbd5	-0.276915	0.211182	0.134879
no	Pex19	-0.28	0.194335	0.135875
no	Pigq	-0.289051	0.156449	0.150174
no	Chuk	-0.296131	0.121593	0.0848564
no	Tfdp1	-0.32266	0.182351	0.159048
no	Klhdc3	-0.335486	0.087566	0.0756963
no	Gk	-0.351912	0.11957	0.112589
no	Ube2h	-0.35305	0.181795	0.132586
no	Ppp2r5c	-0.367955	0.109373	0.058357
no	1600012H06Rik	-0.369996	0.0259958	0.119525
no	Ccng1	-0.382565	0.086148	0.16606
no	Axl	-0.386948	-0.0147803	0.195116
no	Acsm3	-0.395368	0.0835317	0.0821589
no	Slc35f5	-0.411416	0.0528381	0.102326
no	Acad11	-0.414719	0.0843889	0.0432957
no	Zfp367	-0.415356	0.0837761	0.0755884
no	Trit1	-0.419599	0.132295	0.136455
no	Hspa13	-0.419947	-0.0235617	-0.0477645
no	Mlh3	-0.425001	-0.033292	0.131531
no	Rin2	-0.435471	-0.0218495	0.191268
no	Stx2	-0.443082	0.248471	0.145545
no	Ipp	-0.444336	0.076217	0.110527
no	Sun2	-0.45422	0.27297	0.218864
no	Nudt12	-0.45609	0.167986	0.208262
no	Ugt2b5	-0.456301	0.0741511	0.10413
no	Abcb4	-0.457561	0.242453	0.156971
no	Fam185a	-0.461442	-0.101719	0.110865
no	Akr1c14	-0.485052	0.186258	0.105755
no	Slc22a2	-0.501184	0.155495	0.230346
no	Decr2	-0.501924	0.313695	0.249402
no	Msr1	-0.527413	-0.162234	0.217894
no	Gm13131	-0.53575	0.299597	0.18741
no	Iigp1	-0.540248	0.389357	0.267828
no	Gna12	-0.552548	0.240753	0.124412
no	Mlec	-0.566813	0.267509	0.153262
no	Entpd5	-0.569914	0.224418	0.114413
no	Abcc3	-0.57742	0.0992349	0.193036
no	1190002N15Rik	-0.579409	0.0844098	0.21867
no	Etfdh	-0.584459	0.12063	0.0622087
no	Cpox	-0.606492	0.186454	0.106272
no	Pxmp4	-0.635915	0.153434	0.278546
no	Efna5	-0.653957	-0.0519219	0.131492
no	Eci2	-0.657941	0.210948	0.27014
no	Ugt2b38	-0.666687	0.170893	0.106104
no	Iba57	-0.67634	0.194649	0.192798
no	Casp8	-0.67861	0.294016	0.193705
no	Csf1r	-0.696205	0.342206	0.38802
no	Ttc30a1	-0.700936	0.15204	0.199266
no	Pld4	-0.701589	0.495096	0.254734
no	Decr1	-0.704301	0.182224	0.0968851
no	Tmem56	-0.727518	0.173751	0.177817
no	Dcaf12l1	-0.740273	0.352711	0.196433
no	E2f3	-0.757022	0.414843	0.237282
no	Ugt2b35	-0.770143	0.158535	0.123554
no	Wdr73	-0.7931	0.180177	0.125588
no	Mcm2	-0.815889	0.470874	0.316532
no	Csf2rb	-0.83332	0.239364	0.266102
no	Slc22a5	-0.854418	0.15762	0.215405
no	Ehhadh	-0.862459	0.0674233	0.312499
no	Tmem86a	-0.86578	0.24755	0.400737
no	Nceh1	-0.87552	0.390138	0.278251
no	Slc22a21	-0.875746	0.223321	0.171158
no	Uap1l1	-0.884285	0.141428	0.477179
no	Scamp5	-0.892169	0.164931	0.100011
no	Mypop	-0.907634	0.155152	0.262987
no	Ifi44	-0.915103	0.621289	0.452919
no	Cyp4a32	-0.929719	0.222259	0.302748
no	Aldh3a2	-0.948239	0.337099	0.328679
no	Igf2bp2	-0.950401	0.24427	0.416672
no	Hsdl2	-0.950838	0.300759	0.167073
no	Clec12a	-0.974022	0.239607	0.449633
no	E2f1	-0.977783	0.531093	0.68629
no	Smc2	-1.0045	0.198631	0.457691
no	Gm20559	-1.00936	0.474063	0.598384
no	Pex11a	-1.08419	0.298362	0.194863
no	Gm4952	-1.11669	0.371997	0.459412
no	Oas1g	-1.15471	0.4235	0.249441
no	Cd36	-1.19265	0.597971	0.513387
no	Adgrv1	-1.22387	0.387193	0.282551
no	Mup-ps2	-1.26416	1.24569	0.959309
no	Ifi27l2a	-1.26624	0.382096	0.309674
no	Lilra5	-1.28462	0.0718899	0.563348
no	Oas1a	-1.29148	0.418304	0.343371
no	P2ry13	-1.29456	0.256764	1.19682
no	2810408I11Rik	-1.32441	0.354636	0.225555
no	Lpl	-1.33438	-0.00100873	0.494852
no	Gm13775	-1.34876	1.31732	#N/A
no	Fam89a	-1.39018	0.485533	0.70778
no	Arhgap11a	-1.40146	0.746727	0.73594
no	Cdkn1a	-1.40317	-0.0274938	-0.667506
no	Gm18635	-1.40528	0.487648	0.406469
no	Aqp4	-1.40747	0.637779	0.76704
no	Ccnd1	-1.42198	0.288415	0.665278
no	Mup-ps16	-1.45147	1.5174	#N/A
no	Exoc3l4	-1.50247	#N/A	-0.104072
no	Nek2	-1.53608	0.14066	0.50349
no	Mup-ps8	-1.58483	1.44565	1.47859
no	Spc25	-1.61382	0.36142	0.568285
no	Mup-ps15	-1.62967	1.37862	0.813768
no	Mup-ps6	-1.63357	1.52559	#N/A
no	Acot1	-1.63609	0.208948	0.172221
no	Acot2	-1.69285	0.343689	0.202836
no	Agpat9	-1.7234	0.192432	0.44519
no	Osbpl3	-1.80029	0.68843	0.50047
no	Mup-ps14	-1.82494	1.71603	#N/A
no	Cspg5	-1.84044	-0.195266	-0.640218
no	Tmem171	-1.87157	#N/A	#N/A
no	Top2a	-1.89901	0.544468	1.80311
no	Mup-ps12	-1.93506	1.82149	#N/A
no	Gm13773	-2.16799	1.8961	#N/A
no	Ces4a	-2.25591	#N/A	#N/A
no	Slc35f2	-2.66942	1.92371	#N/A
no	Mogat1	-2.76545	1.85689	#N/A
no	Fam83a	-2.8249	#N/A	-0.612218
no	Rufy4	-2.89963	#N/A	#N/A
no	RP23-337J18.2	-3.5803	3.57378	#N/A
no	Cidea	-5.65122	#N/A	#N/A
no	Cfd	-6.12798	3.83586	#N/A

## Sheet: Liver.Metabolites
Supplementary Table 3. Genes, metabiolites, and acyl-carnitines requiring SIRT1 for effect of NADH oxidation during TRF-CR
Consensus?	molecule	TRF-CR	LBNOXinTRF-CR	LiverLbNOXinTRF-CR.KO
consensus	kynurenine	1.03054	-0.187673	0.0658575
consensus	2-oxobutanoic acid	0.602752	-0.554784	-0.188877
consensus	glycerol 2/3-phosphate	0.462544	-2.01725	0.161903
consensus	GAP / DHAP	0.416353	-0.304334	0.377753
consensus	3-phosphohydroxypyruvic acid	0.362917	-0.602159	0.280483
consensus	2-oxoadipic acid	0.177762	-0.679039	-0.258401
consensus	lactic acid	0.126501	-0.111708	0.104286
consensus	F6P / G1P / G6P	0.0340979	-0.212701	0.00579034
consensus	phenylalanine	-0.00702378	0.156919	0.0152253
consensus	homocysteine	-0.0251174	0.568237	-0.575283
consensus	glyceric acid	-0.0840823	0.276624	0.0531177
consensus	carnitine+	-0.106916	0.0767708	-0.309589
consensus	tyrosine	-0.145102	0.172352	-0.228186
consensus	citrate / citrate(iso)	-0.161168	0.175388	-0.314193
consensus	glutaminic acid	-0.237142	0.183226	-0.489913
consensus	a-KG	-0.288605	0.11151	-0.267968
consensus	creatinine	-0.291918	0.354056	0.133613
consensus	phosphocreatine	-0.320286	0.291637	0.0250341
consensus	malic acid	-0.329135	0.028848	-0.608692
consensus	choline+	-0.330858	0.133327	0.0210335
consensus	lysine	-0.334121	0.21257	-0.0651857
consensus	asparagine	-0.348713	0.561285	-0.160488
consensus	S-adenosyl-L-methionine+	-0.429931	0.00243941	-0.0459054
consensus	mevalonic acid	-0.431177	0.931024	-0.292267
consensus	histidine	-0.440203	0.661863	-0.354452
consensus	creatine	-0.445586	0.319794	-0.0108707
consensus	succinic acid	-0.479842	0.137043	-0.249519
consensus	homoserine / theronine	-0.563776	0.355908	-0.256383
consensus	glutamine	-0.686954	0.500943	-0.164112
consensus	methionine	-0.698618	0.477866	0.137703
consensus	fumaric acid	-0.709943	0.170437	-0.580605
consensus	serine	-0.716053	0.686184	-0.270846
consensus	pyruvic acid	-0.838271	0.195186	-0.23117
consensus	glutathione	-0.895482	0.395507	-0.397898
consensus	aspartic acid	-0.910072	0.461345	-0.410017
consensus	4-hydroxyproline	-0.998536	0.162732	-0.0376766
consensus	phosphoenolpyruvate	-1.1032	0.63547	-0.0476302
consensus	quinolinic acid	-3.61524	1.50332	0.0506247
no	1,3-bisphospho-D-glycerate	#DIV/0!	#DIV/0!	0.0468257
no	cysteine-S-sulfate	#DIV/0!	#DIV/0!	#DIV/0!
no	oxalacetic acid	#DIV/0!	#DIV/0!	#NUM!
no	PRPP	#DIV/0!	#DIV/0!	#NUM!
no	3-phospho-serine	1.29113	1.95439	0.33467
no	cystathionine	0.720916	0.0228376	-0.369188
no	S-adenosyl-L-homocysteine	0.668005	-0.0246326	-0.489971
no	2,3-bisphospho-D-glycerate	0.661007	0.472156	#NUM!
no	1-methylnicotinamide+	0.626599	0.672745	0.166553
no	3-hydroxyanthranilate	0.577397	0.0506677	0.0291266
no	L-arginino-succinate	0.48022	0.177376	-0.163008
no	proline	0.38745	0.0120921	-0.0539548
no	L-cysteic acid	0.379058	0.517583	#NUM!
no	2-hydroxybutanoic acid	0.3759	-0.347272	-0.185368
no	N-acetyl-L-glutamic acid	0.348933	-0.0886284	-0.322377
no	valine	0.19168	0.0831281	-0.108481
no	leucine / leucine(iso)	0.131526	0.20384	0.0289856
no	alanine	0.0767116	0.0427032	-0.143645
no	guanidinoacetate	0.0624763	-0.0260003	-0.427059
no	ornithine	0.0610904	-0.24937	-0.145552
no	citrulline	0.0255654	0.226911	-0.401459
no	tryptophan	0.0213032	0.0434222	0.206096
no	2-aminobutanoate	-0.041324	-0.193631	-0.209233
no	3- / 4 -hydroxybutanoic acid	-0.0511199	-0.116073	0.139282
no	4-hydroxyphenylpyruvic acid -	-0.0526221	0.00726672	#NUM!
no	glycine	-0.104768	-0.011851	0.0857156
no	2- / 3-phosphoglycerate	-0.28777	-0.0705517	0.194389
no	arginine	-0.350748	-0.350608	0.362009
no	picolinic acid	-0.48058	0.507722	#DIV/0!
no	glutathione disulfide	-0.531537	0.297107	0.150374
no	cysteine	-0.540662	-0.321024	-0.673115
no	3-hydroxy-L-kynurenine	-0.703603	-0.849067	0.921199
no	2-HG	-0.704504	0.341635	0.502172
no	nicotinic acid	-0.984417	0.320489	0.224274
no	O-acetyl-L-serine	-1.01376	0.533103	0.86201
no	nicotinamide	-1.03885	-0.338872	-0.406994
no	F-1,6/2,6-DP	-1.61643	-0.730237	0.651856

## Sheet: Serum.AcylCarnitines
Consensus?	Molecule	Serum TRF-CR	Serum LbNOXinTRF-CR	Serum LbNOXinTRFCR.KO
consensus	C10:2	1.91249	-0.971921	0.549516
consensus	C8:1	1.29928	-0.511579	0.402309
consensus	C18:1-DC	0.263902	-1.17172	-0.0194184
consensus	C14:2	-0.0362524	0.57826	0.0590172
consensus	C16:2	-0.139382	0.552259	-0.0161086
consensus	C18:2-OH	-0.151161	0.393807	-0.377456
consensus	C20:4	-0.28689	0.320588	0.0372359
consensus	C5	-0.424912	0.297541	-0.0434902
consensus	C2	-0.571074	0.500189	0.0409085
consensus	C16	-0.590533	0.391039	0.130799
consensus	C18	-0.604361	0.337844	0.0596178
consensus	C4-DC/Ci4-DC	-0.630871	0.0279594	-0.0141538
consensus	C12-OH/C10-DC	-0.843407	0.699964	0.15882
consensus	C18-OH/C16-DC	-0.85698	0.14439	-0.155527
consensus	C4/Ci4	-0.873539	1.05358	-0.329396
consensus	C5:1	-0.882328	0.845735	-0.19099
consensus	C16:1-OH/C14:1-DC	-0.950932	0.76876	-0.0157994
consensus	C14:1	-1.01554	0.591016	0.223228
consensus	C4-OH	-1.0674	0.460244	-0.0720146
consensus	C18:1	-1.13207	0.854538	0.091682
consensus	C16:1	-1.27742	0.476249	0.138204
consensus	C10	-1.33299	0.899725	0.113833
consensus	C8:1-OH/C6:1-DC	-1.47925	0.74568	-0.422658
consensus	C8	-1.5443	0.762175	0.221313
consensus	C6-DC/C8-OH	-1.62714	0.534092	-0.0558477
consensus	C6	-1.71791	1.61408	0.0189746
consensus	C10-OH/C8-DC	-1.73004	0.362104	-0.200288
no	C7-DC	#NUM!	1.85858	0.159489
no	C22	#NUM!	1.11328	#NUM!
no	C5-DC	#DIV/0!	#DIV/0!	#DIV/0!
no	C10:3	1.18849	0.479234	0.147505
no	C18:2	0.405881	0.126596	0.253469
no	C10:1	0.393367	0.327884	0.236358
no	C20-OH/C18-DC	-0.194988	#NUM!	#NUM!
no	C3	-0.308295	-0.0397087	-0.342612
no	C16-OH/C14-DC	-0.327359	0.230508	0.115277
no	C5-OH/C3-DC	-0.435208	0.137543	0.0753158
no	C14:1-OH	-0.518405	-0.123051	0.197659
no	C14	-0.651593	0.228167	0.127307
no	C12	-0.923087	0.141323	0.388873
no	C14-OH/C12-DC	-0.939657	-0.152003	0.216535
no	C8:1-DC	-1.04683	-0.179282	-0.527136
no	C20	-1.0817	0.584963	0.73203
no	C12:1	-1.11931	0.422708	0.388758
no	C18:1-OH/C16:1-DC	-1.32055	0.255331	0.267515
